# Supplementary material for: Optical Manipulation of Incident Light for Enhanced Photon Absorption in Ultrathin Organic Photovoltaics
Source: Nanomaterials (Basel). 2022 Nov 13;12(22):3996. doi: 10.3390/nano12223996 (PMC9696273; doi:10.3390/nano12223996)
Supplement: Supplementary file 1 [file nanomaterials-12-03996-s001.zip]

Archive with 1 entries (1 files):
- nanomaterials-2036831-supplementary.pdf
